# Supplementary material for: Interpersonal theory of suicide: prospective examination
Source: BJPsych Open. 2020 Sep 22;6(5):e113. doi: 10.1192/bjo.2020.93 (PMC7576651; doi:10.1192/bjo.2020.93)
Supplement: Supplementary file 1 [file S2056472420000939sup001.zip]

Archive with 11 entries (11 files):
- S2056472420000939sup001.pdf
- S2056472420000939sup002.pdf
- S2056472420000939sup003.pdf
- S2056472420000939sup004.pdf
- S2056472420000939sup005.pdf
- S2056472420000939sup006.pdf
- S2056472420000939sup007.pdf
- S2056472420000939sup008.pdf
- S2056472420000939sup009.pdf
- S2056472420000939sup010.docx
- S2056472420000939sup011.docx
